# Supplementary material for: Fall Risk Management in Nursing Homes: A Scoping Review
Source: Healthcare (Basel). 2025 Dec 10;13(24):3233. doi: 10.3390/healthcare13243233 (PMC12733304; doi:10.3390/healthcare13243233)
Supplement: Supplementary file 1 [file healthcare-13-03233-s001.zip]

Archive with 1 entries (1 files):
- healthcare-3971735-supplementary.pdf
